# Supplementary material for: Host–Pathogen Interactions in Leaf Petioles of Common Ash and Manchurian Ash Infected with Hymenoscyphus fraxineus
Source: Microorganisms. 2022 Feb 5;10(2):375. doi: 10.3390/microorganisms10020375 (PMC8875166; doi:10.3390/microorganisms10020375)
Supplement: Supplementary file 1 [file microorganisms-10-00375-s001.zip]

Archive with 1 entries (1 files):
- microorganisms-1544637-supplementary.pdf
